# Supplementary material for: Key epigenetic and signaling factors in the formation and maintenance of the blood-brain barrier
Source: eLife. 2024 Dec 13;12:RP86978. doi: 10.7554/eLife.86978 (PMC11643625; doi:10.7554/eLife.86978)
Supplement: Figure 2—figure supplement 1—source data 2. [file elife-86978-fig2-figsupp1-data2.zip]

Archive with 1 entries (1 files):
- Fig supplement 2 B,E.pdf
